# Supplementary material for: Identification of the DNA methylation signature of Mowat-Wilson syndrome
Source: Eur J Hum Genet. 2024 Feb 13;32(6):619–29. doi: 10.1038/s41431-024-01548-4 (PMC11153515; doi:10.1038/s41431-024-01548-4)
Supplement: Supplementary file 2 — Supplementary Tables 1-3 [file 41431_2024_1548_MOESM2_ESM.xlsx]

## Sheet: Supplementary Table 1
Supplementary Table 1. Differentially methylated probes selected for Mowat-Wilson syndrome DNA methylation signature.
Probe	Methylation % difference	p value	Adjusted p value	chromosome	position	UCSC Gene name(s)	UCSC gene type(s)	UCSC CpG island
cg23095192	-21.7719	4.83177e-28	3.19993e-22	2	145271307	ZEB2;ZEB2;ZEB2	Body;Body;Body	chr2:145273456-145275378
cg00602811	-25.7795	2.30642e-26	7.63737e-21	2	145278564	ZEB2;ZEB2;ZEB2	TSS1500;TSS1500;TSS1500	chr2:145281736-145282269
cg05322294	-25.8552	1.91689e-25	4.23166e-20	2	145278152	ZEB2-AS1;LINC01412;ZEB2;ZEB2;ZEB2	Body;TSS1500;TSS200;TSS200;TSS200	chr2:145273456-145275378
cg25296103	-18.5353	4.24291e-21	7.02488e-16	2	145268533	ZEB2;ZEB2	Body;Body
cg07256895	-12.2977	5.27752e-19	6.99029e-14	15	56830284
cg04185639	-12.9625	1.2851e-18	1.41848e-13	5	146806258	DPYSL3;DPYSL3	Body;Body
cg09507934	-10.8606	2.94891e-18	2.78996e-13	7	102072549	ORAI2;ORAI2	TSS1500;TSS1500	chr7:102073605-102074334
cg10101600	-11.6675	1.30884e-17	1.08351e-12	2	43478743	THADA;THADA	Body;Body
cg14482712	-11.2391	2.07914e-16	1.52995e-11	15	40348303
cg12571570	-10.5372	2.37245e-16	1.5712e-11	2	145267984	ZEB2;ZEB2	Body;Body
cg27444020	-11.12	5.41498e-16	3.26016e-11	11	78108461	GAB2	Body
cg19024056	-11.2055	1.49799e-15	8.26729e-11	4	90851085	MMRN1	Body
cg17407652	-13.088	4.26697e-15	2.17376e-10	19	34810919	KIAA0355	Body
cg07784617	-8.34284	1.29022e-14	6.10337e-10	6	116952432	RSPH4A;RSPH4A	Body;Body
cg20239639	-10.2156	1.54663e-14	6.82857e-10	1	32739493	LCK;LCK	5'UTR;TSS1500	chr1:32740710-32741544
cg12950368	-12.6226	1.87873e-14	7.43334e-10	6	34452694	PACSIN1	5'UTR
cg08024910	-8.85784	1.90809e-14	7.43334e-10	6	156830177
cg25991374	-13.7198	2.7157e-14	9.99182e-10	1	178476197
cg14815628	-9.97942	5.15471e-14	1.79674e-09	1	59190476
cg05753553	-11.8596	1.12954e-13	3.74029e-09	17	2689486
cg11288218	-12.0824	1.26561e-13	3.80989e-09	2	145279570	LINC01412	Body	chr2:145281736-145282269
cg14235698	-11.3005	2.1304e-13	5.87874e-09	15	40348047	SRP14-AS1;SRP14-AS1;SRP14-AS1; "	Body;Body;Body;Body
cg08239207	-10.4151	2.11969e-13	5.87874e-09	20	37633414	DHX35;DHX35;DHX35	Body;Body;Body
cg14309996	-9.2895	2.30562e-13	6.10776e-09	1	61415630	NFIA-AS2	Body
cg15377518	-9.07139	2.67006e-13	6.80117e-09	2	145278113	ZEB2;ZEB2;ZEB2	TSS200;TSS200;TSS200	chr2:145281736-145282269
cg10250177	-10.7226	4.49919e-13	1.10358e-08	1	32739752	LCK;LCK;LCK	5'UTR;1stExon;5'UTR	chr1:32740710-32741544
cg11943735	-8.20166	4.67055e-13	1.1047e-08	4	6260806
cg08872577	-17.5835	5.08868e-13	1.1621e-08	1	42385480	HIVEP3;HIVEP3;HIVEP3;HIVEP3	TSS1500;TSS1500;TSS1500;Body	chr1:42383640-42384003
cg18192987	-9.76101	5.34651e-13	1.18028e-08	2	145254474	ZEB2;ZEB2	Body;Body
cg24833543	-9.47521	6.33342e-13	1.35304e-08	14	31291802
cg19696491	-10.4063	6.67363e-13	1.38117e-08	15	78857124	CHRNA5	TSS1500	chr15:78857725-78858269
cg11735008	-14.0478	1.00669e-12	1.90486e-08	1	42380309	HIVEP3;HIVEP3	5'UTR;5'UTR	chr1:42383640-42384003
cg26873338	-9.44954	9.828e-13	1.90486e-08	12	69637167	CPSF6	Body	chr12:69633272-69634095
cg06116862	-8.54806	1.09398e-12	2.01252e-08	15	52364016
cg23660253	-10.6947	1.48592e-12	2.65967e-08	21	44421344	PKNOX1;PKNOX1	5'UTR;5'UTR
cg15683080	-9.13867	1.65353e-12	2.8818e-08	1	111163541	KCNA2	5'UTR
cg18279051	-9.53632	2.11819e-12	3.59695e-08	1	87221401
cg05480247	-11.5767	5.26102e-12	8.71054e-08	8	6669370	XKR5;XKR5	Body;Body
cg09696044	-6.90364	8.87769e-12	1.39986e-07	20	55968294	RBM38;RBM38	Body;Body	chr20:55966212-55966964
cg09430344	-11.5345	9.82304e-12	1.51291e-07	16	27237355	NSMCE1	Body
cg01189606	-10.3407	1.09804e-11	1.61599e-07	3	48471901	PLXNB1;PLXNB1	TSS1500;TSS1500	chr3:48470230-48471389
cg23188218	-8.58764	1.18575e-11	1.70714e-07	18	45691740			chr18:45687797-45688512
cg15623013	-8.41953	1.26744e-11	1.75072e-07	1	153312610	PGLYRP4	Body
cg19426266	-7.48649	1.26889e-11	1.75072e-07	2	145236966	ZEB2;ZEB2	Body;Body
cg02970086	-7.59333	1.63044e-11	2.15959e-07	20	35272793	SLA2;SLA2	5'UTR;5'UTR
cg01228014	-8.21346	1.80955e-11	2.34982e-07	2	145235602	ZEB2;ZEB2	Body;Body
cg04503500	-10.8067	1.84742e-11	2.35286e-07	11	77158423	PAK1;PAK1	5'UTR;5'UTR
cg27325787	-10.1916	2.63174e-11	3.22763e-07	16	23960325	PRKCB;PRKCB	Body;Body
cg06262816	-6.43903	3.19644e-11	3.71387e-07	1	95581522	TMEM56;TMEM56	TSS1500;5'UTR	chr1:95582750-95583572
cg19856897	-9.42918	3.38261e-11	3.86241e-07	7	142495846			chr7:142494563-142495248
cg19773170	-8.92218	4.06812e-11	4.52042e-07	14	23008246
cg13562751	-8.34137	4.09538e-11	4.52042e-07	6	13045047	PHACTR1;PHACTR1	Body;Body
cg10014986	-10.1898	4.51939e-11	4.90665e-07	10	86175805	CCSER2;CCSER2	Body;Body
cg04636325	-7.47603	6.90731e-11	7.37824e-07	15	40409199
cg00078348	-10.4333	9.65669e-11	9.99272e-07	11	113845487	HTR3A;HTR3A	TSS1500;TSS1500
cg14379700	-8.61729	1.15791e-10	1.17977e-06	5	121757638	SNCAIP;SNCAIP;SNCAIP;SNCAIP; "	Body;Body;Body; "
cg02734052	-10.1935	1.21721e-10	1.21538e-06	14	22944645
cg04640972	-9.13751	1.22956e-10	1.21538e-06	10	8373522
cg10545338	-6.57758	1.34661e-10	1.3115e-06	8	48556968	SPIDR;SPIDR;SPIDR;SPIDR	Body;Body;Body;Body
cg08914946	-7.7728	1.7135e-10	1.62114e-06	1	28925778
cg15334909	-9.10292	1.95176e-10	1.82055e-06	2	145253398	ZEB2;ZEB2	Body;Body
cg14621763	-8.746	2.0564e-10	1.86561e-06	9	8856695	PTPRD;PTPRD	5'UTR;5'UTR	chr9:8857485-8858708
cg22432387	-12.701	2.18212e-10	1.95047e-06	2	20834365	HS1BP3	Body
cg06974428	-8.45163	2.56627e-10	2.23627e-06	10	22972299	PIP4K2A	Body
cg11404658	-11.4493	3.08654e-10	2.59766e-06	15	68077714	MAP2K5;MAP2K5;MAP2K5	Body;Body;Body
cg10667879	-10.4367	3.03303e-10	2.59766e-06	11	98939802	CNTN5;CNTN5;CNTN5	5'UTR;5'UTR;5'UTR
cg15133043	-9.34734	3.16204e-10	2.59766e-06	17	29405668
cg12897860	-7.32474	3.13601e-10	2.59766e-06	15	48647789
cg17917441	-7.72903	3.27839e-10	2.61588e-06	5	153796141	SAP30L-AS1;GALNT10	Body;Body
cg07283107	-7.38821	3.541e-10	2.75894e-06	3	61863334	PTPRG	Body
cg01079060	-8.62744	4.20385e-10	3.12818e-06	7	139437439	HIPK2;HIPK2	Body;Body
cg11252372	-7.02008	4.20313e-10	3.12818e-06	13	52692862	NEK5	Body
cg19327213	-7.1091	4.53072e-10	3.33396e-06	19	47988783	KPTN	TSS1500	chr19:47987329-47987622
cg04368724	-8.25203	5.45314e-10	3.84197e-06	6	31760593	VARS	Body	chr6:31763240-31763905
cg19915582	-8.85808	5.98424e-10	4.17177e-06	19	5826309	NRTN	Body	chr19:5827754-5828405
cg02705068	-9.99997	6.68223e-10	4.60984e-06	10	131674592	EBF3	Body
cg13442459	-10.3252	8.46051e-10	5.60314e-06	10	49702241	ARHGAP22;ARHGAP22;ARHGAP22; "	TSS1500;Body;Body;Body;Body
cg02727835	-7.11259	8.7259e-10	5.72169e-06	11	45940878	PEX16;PEX16	TSS1500;TSS1500	chr11:45939296-45940141
cg19652829	-5.96202	9.04931e-10	5.87557e-06	5	67542919	PIK3R1	Body
cg16145216	-13.5039	9.52835e-10	6.00985e-06	1	42385662	HIVEP3;HIVEP3	TSS1500;TSS1500	chr1:42383640-42384003
cg19127745	-7.55531	1.09592e-09	6.77214e-06	20	31443469
cg24870433	-9.13741	1.16683e-09	7.05293e-06	13	50144454	RCBTB1	5'UTR
cg13596085	-7.64377	1.36535e-09	8.14621e-06	2	101008284
cg27433482	-7.62408	1.39799e-09	8.26649e-06	1	211498962	TRAF5;TRAF5	TSS1500;TSS1500	chr1:211500151-211500636
cg27598941	-7.65436	1.42169e-09	8.33223e-06	2	43233752
cg08787832	-8.69021	1.51211e-09	8.78445e-06	6	34452932	PACSIN1	5'UTR
cg10163955	-7.08409	1.63616e-09	9.34121e-06	10	8101402	GATA3;GATA3	Body;Body	chr10:8100384-8100768
cg01243653	-8.87851	1.82502e-09	1.02428e-05	11	77158483	PAK1;PAK1	5'UTR;5'UTR
cg07807015	-6.13277	1.81459e-09	1.02428e-05	22	45341102	PHF21B;PHF21B;PHF21B;PHF21B	Body;Body;Body;5'UTR
cg27382459	-7.00232	1.86591e-09	1.02978e-05	2	145237379	ZEB2;ZEB2	Body;Body
cg15524363	-5.96387	1.85967e-09	1.02978e-05	6	13874679			chr6:13873765-13874262
cg16116203	-8.49886	1.89891e-09	1.03933e-05	12	6876922	PTMS	Body	chr12:6875481-6876923
cg04179438	-7.96368	1.96317e-09	1.04682e-05	17	75082479			chr17:75084622-75085085
cg10194002	-7.10893	1.97582e-09	1.04682e-05	1	24878007	LOC100506985	Body
cg08024174	-11.8777	2.39832e-09	1.23127e-05	12	68383010
cg18972676	-7.14272	2.56354e-09	1.30597e-05	22	40784025	SGSM3;SGSM3	5'UTR;5'UTR
cg24506320	-6.3139	2.87178e-09	1.44083e-05	1	211509713	TRAF5;TRAF5	5'UTR;5'UTR
cg10501870	-7.29645	2.92326e-09	1.45563e-05	6	30973556	MUC22	TSS200
cg19253785	-5.62281	2.95951e-09	1.46268e-05	10	102130371			chr10:102133021-102133557
cg10675561	-7.62477	3.23131e-09	1.58518e-05	1	120052814	HSD3B1	Body
cg02834737	-8.1923	3.60003e-09	1.73645e-05	3	5038585
cg13523217	-7.44062	3.94519e-09	1.86627e-05	9	135987503	RALGDS;RALGDS	Body;Body
cg22497969	-10.786	4.07005e-09	1.91168e-05	1	3143018	PRDM16;PRDM16	Body;Body
cg15950273	-10.3097	4.17778e-09	1.9453e-05	14	103367306	TRAF3;TRAF3;TRAF3	Body;Body;Body
cg01858556	-10.1613	4.20036e-09	1.9453e-05	19	55792336	HSPBP1;HSPBP1;HSPBP1	TSS1500;TSS1500;TSS1500	chr19:55791274-55791818
cg05339114	-11.0734	4.55808e-09	2.09631e-05	10	5359688
cg23541975	-13.8808	5.26348e-09	2.38757e-05	17	75143184	SEC14L1;SEC14L1;SEC14L1;SEC14L1	Body;Body;Body;Body
cg21585414	-5.98815	5.41992e-09	2.4418e-05	21	31121163	GRIK1-AS1;GRIK1-AS1;GRIK1;GRIK1	ExonBnd;Body;Body;Body
cg11106793	-7.19203	5.79819e-09	2.59457e-05	2	103106125	SLC9A4	Body
cg03840849	-7.2008	5.9254e-09	2.6234e-05	7	20257420	MACC1	TSS1500
cg18011382	-6.25717	6.00619e-09	2.63425e-05	18	53361589
cg15646529	-8.30382	6.319e-09	2.75321e-05	3	15367892	SH3BP5;SH3BP5	Body;5'UTR
cg12826936	-6.98796	7.43966e-09	3.15544e-05	15	62123129
cg09274448	-6.09048	7.48038e-09	3.15544e-05	8	81237657
cg16961036	-9.91472	7.96695e-09	3.31841e-05	6	116955009
cg26337602	-8.68381	8.49489e-09	3.49436e-05	17	792516	NXN	Body
cg24374418	-10.3602	8.92137e-09	3.60266e-05	14	34631012
cg08884341	-6.99487	9.355e-09	3.72588e-05	13	30683197	LINC00365	TSS200
cg11134246	-6.5953	9.3953e-09	3.72588e-05	1	44458001	CCDC24	Body	chr1:44457150-44457772
cg09832683	-8.42246	9.90215e-09	3.85759e-05	17	15013038
cg17337668	-8.83337	1.08513e-08	4.11746e-05	17	36863216	MLLT6	Body	chr17:36858278-36861697
cg05291773	-8.25961	1.08266e-08	4.11746e-05	21	37500642			chr21:37502377-37502826
cg00203698	-6.20399	1.08801e-08	4.11746e-05	12	51778032	GALNT6	5'UTR
cg16477977	-6.93108	1.12633e-08	4.23826e-05	7	31063478
cg17255817	-6.14073	1.27754e-08	4.75322e-05	1	202135771	PTPRVP	TSS1500
cg00588867	-7.82678	1.34019e-08	4.95847e-05	14	23113337
cg11223753	-7.40599	1.57125e-08	5.71753e-05	22	47525730	TBC1D22A;TBC1D22A;TBC1D22A; "	Body;Body;Body;Body;Body
cg12996730	-5.22668	1.6237e-08	5.87611e-05	16	500778	RAB11FIP3	Body
cg25607948	-6.48445	1.63581e-08	5.88775e-05	1	92007887			chr1:92011829-92012062
cg18802138	-6.77408	1.65982e-08	5.90996e-05	16	85981780			chr16:85981652-85981965
cg03814148	-9.53121	1.68006e-08	5.95002e-05	4	113223849	ALPK1;ALPK1;ALPK1	5'UTR;5'UTR;5'UTR
cg07918777	-7.49364	1.85808e-08	6.4091e-05	1	117505510	PTGFRN	Body
cg00525964	-7.43205	2.07525e-08	7.0481e-05	5	10802174
cg04960324	-10.5638	2.1382e-08	7.22481e-05	2	175657171
cg17987203	-5.70232	2.1666e-08	7.28361e-05	13	44048036	ENOX1;ENOX1;ENOX1	5'UTR;5'UTR;5'UTR
cg23715056	-6.15326	2.24336e-08	7.50358e-05	10	97982467	BLNK;BLNK	Body;Body
cg20505728	-6.79839	2.2678e-08	7.5472e-05	3	43800538
cg21147820	-5.72159	2.34967e-08	7.74188e-05	8	128681146
cg19634849	-7.21432	2.45353e-08	7.9652e-05	5	139639325	PFDN1	Body
cg13714975	-11.6006	2.48433e-08	7.98614e-05	11	33718099			chr11:33721713-33721978
cg02990330	-6.48073	2.53767e-08	8.04127e-05	1	43751504	C1orf210;C1orf210	TSS1500;TSS1500
cg17423458	-5.94954	2.55664e-08	8.0628e-05	2	8248288	LINC00299	Body
cg11415341	-5.31901	2.68714e-08	8.39229e-05	17	27418879	MYO18A;MYO18A	Body;Body
cg20883174	-7.15963	2.7211e-08	8.42104e-05	2	145260010	ZEB2;ZEB2	Body;Body
cg01465596	-7.79906	3.1785e-08	9.43959e-05	1	42381916	HIVEP3;HIVEP3	5'UTR;5'UTR	chr1:42383640-42384003
cg04392082	-12.5006	3.29424e-08	9.65345e-05	4	186732926	SORBS2;SORBS2;SORBS2;SORBS2; "	5'UTR;5'UTR;5'UTR;1stExon;TSS1500;1stExon;TSS1500
cg08568868	-8.65604	3.34679e-08	9.76423e-05	9	132602372	USP20;USP20;USP20	5'UTR;5'UTR;5'UTR
cg02056997	-8.60389	3.68245e-08	0.000106497	4	74908526			chr4:74903953-74904589
cg18234520	-7.30378	3.89038e-08	0.000111536	10	16807736	RSU1;RSU1	Body;Body
cg02622890	-6.53055	4.13331e-08	0.000117484	9	33750132	PRSS3;PRSS3;PRSS3	TSS1500;TSS1500;TSS1500	chr9:33750519-33751160
cg09520554	-6.39876	4.29899e-08	0.000121671	2	15830021
cg17397836	-6.15731	4.39367e-08	0.000122776	15	93607234	RGMA;RGMA;RGMA;RGMA;RGMA; "	Body;Body;Body; "	chr15:93609145-93609741
cg12280317	-7.29363	4.62038e-08	0.000126255	1	152008083	S100A11	Body	chr1:152008838-152009112
cg01933073	-13.0481	5.85494e-08	0.000153263	4	186732942	SORBS2;SORBS2;SORBS2;SORBS2; "	5'UTR;5'UTR;5'UTR;1stExon;TSS1500;1stExon;TSS1500
cg14037346	-5.82722	5.8863e-08	0.000153477	9	131262765	ODF2	3'UTR
cg25298754	-7.75219	6.08056e-08	0.000156084	3	111314102	ZBED2;CD96;CD96	5'UTR;Body;Body
cg08819802	-7.69222	6.23823e-08	0.0001589	8	26893913
cg18744828	-6.13494	6.31913e-08	0.000160344	20	52487065
cg03989273	-8.12665	6.53853e-08	0.000164649	5	133468435	TCF7;TCF7;TCF7;TCF7;TCF7;TCF7;TCF7	Body;Body;Body;Body;Body;Body;Body
cg19944059	7.0337	6.61277e-08	0.000165661	16	66062646
cg00926318	-6.43195	6.84045e-08	0.000170309	20	25177340	ENTPD6;ENTPD6	5'UTR;Body	chr20:25176027-25176620
cg00202479	-6.02865	6.87813e-08	0.000170606	6	31760383	VARS	Body	chr6:31763240-31763905
cg08918564	-5.74947	7.13796e-08	0.000175941	11	1328354	TOLLIP	Body	chr11:1330390-1331498
cg15331260	-5.9418	7.82237e-08	0.00018907	12	110461411	ANKRD13A	Body
cg21415502	-5.68061	7.90069e-08	0.000190269	8	101030391	RGS22;RGS22;RGS22	Body;Body;Body
cg14529070	-5.58187	8.22966e-08	0.00019535	10	79408312
cg21477638	-5.61755	8.5368e-08	0.000201198	2	113399192			chr2:113403001-113404079
cg12549180	-5.5259	8.56945e-08	0.000201251	1	847816			chr1:844299-845883
cg22338587	-8.08363	8.84263e-08	0.000204818	2	99386449	LOC101927070	Body
cg04348265	-10.5333	9.00845e-08	0.000206999	4	186733060	SORBS2;SORBS2;SORBS2;SORBS2; "	5'UTR;5'UTR;5'UTR;1stExon;TSS1500;1stExon;TSS1500
cg10184289	-7.91015	9.09016e-08	0.000206999	2	64870490	SERTAD2	5'UTR
cg16677726	-5.19468	9.47727e-08	0.000212763	2	145205960	ZEB2;ZEB2	Body;Body
cg14631960	-5.5865	1.06097e-07	0.000234217	20	56193204	ZBP1;ZBP1;ZBP1;ZBP1	Body;Body;Body;Body
cg14217552	-7.63147	1.09469e-07	0.000236921	9	130956057	CIZ1;CIZ1	5'UTR;5'UTR	chr9:130953519-130954251
cg07489404	-7.20106	1.09223e-07	0.000236921	5	94120935	MCTP1;MCTP1;MCTP1	Body;Body;Body
cg22897259	-6.01555	1.08786e-07	0.000236921	3	184123029
cg07141288	-5.61505	1.14545e-07	0.000245501	12	129415102	GLT1D1	Body
cg16335858	-5.8661	1.19715e-07	0.000254931	11	45942027	GYLTL1B	TSS1500	chr11:45943513-45944852
cg11559480	-5.20865	1.23582e-07	0.000260651	21	45768108
cg06667094	-6.4958	1.25504e-07	0.000261295	13	110631660
cg27593537	-6.28984	1.2478e-07	0.000261295	10	102810606			chr10:102809887-102810282
cg26145333	-6.02049	1.2693e-07	0.000262693	11	118958741	HMBS;HMBS;HMBS;HMBS;HMBS	5'UTR;Body;Body;1stExon;5'UTR	chr11:118955574-118955832
cg12219752	-12.7481	1.28302e-07	0.000264707	9	72000277	FAM189A2;FAM189A2	Body;Body
cg24088402	-5.27089	1.36982e-07	0.000277509	4	146222565
cg20650539	-6.29424	1.43177e-07	0.000287338	6	107363798	C6orf203;C6orf203;C6orf203	Body;Body;Body
cg21895155	-5.0185	1.62284e-07	0.000318919	1	164588507	PBX1;PBX1;PBX1	Body;Body;Body
cg18916078	-5.72118	1.70083e-07	0.000327445	11	1521398
cg21929875	-8.22784	1.78649e-07	0.000341947	11	124622096	VSIG2;VSIG2	5'UTR;1stExon
cg22586493	-6.17525	1.87839e-07	0.000354417	2	110014556	SH3RF3	Body
cg01756827	-8.46748	2.01175e-07	0.000373199	20	47923790
cg20475373	-5.7519	2.00423e-07	0.000373199	2	145257391	ZEB2;ZEB2	Body;Body
cg26096228	-6.47355	2.08618e-07	0.000381662	2	111475122
cg15321189	-6.21771	2.21872e-07	0.000402572	2	43233754
cg23845310	-6.19689	2.2429e-07	0.000404743	20	45138738	ZNF334;ZNF334	5'UTR;Body	chr20:45142000-45142337
cg15345477	-8.02401	2.52233e-07	0.000440755	10	130279644
cg13167816	-5.49713	2.51051e-07	0.000440755	14	24601808	FITM1	Body	chr14:24601498-24601700
cg20906197	-7.04682	2.54115e-07	0.000442875	2	119995214	STEAP3;STEAP3;STEAP3	5'UTR;5'UTR;Body
cg09704660	-5.78411	2.62691e-07	0.000451877	21	47738291	C21orf58;C21orf58;C21orf58; "	5'UTR;TSS200;Body;5'UTR;5'UTR
cg16662477	-5.35723	2.63705e-07	0.000452445	17	33401430	RFFL	5'UTR
cg00986580	-6.57261	2.79844e-07	0.00047575	14	22951241
cg02790305	-12.2024	3.11303e-07	0.000512283	4	186732932	SORBS2;SORBS2;SORBS2;SORBS2; "	5'UTR;5'UTR;5'UTR;1stExon;TSS1500;1stExon;TSS1500
cg09232069	-11.1379	3.11731e-07	0.000512283	17	75143118	SEC14L1;SEC14L1;SEC14L1;SEC14L1	Body;Body;Body;Body
cg10364249	-6.46283	3.11324e-07	0.000512283	1	27901698	AHDC1	5'UTR	chr1:27901660-27902688
cg26766772	-5.311	3.14867e-07	0.000514882	14	24897505	KHNYN;CBLN3;CBLN3	TSS1500;Body;ExonBnd	chr14:24898779-24899288
cg22583334	-5.68256	3.17786e-07	0.000518375	14	52183647	FRMD6;FRMD6;FRMD6;FRMD6	TSS1500;Body;Body;Body
cg14957671	-9.0402	3.2655e-07	0.000527743	12	128092394
cg01202491	-5.06301	3.33762e-07	0.000535207	1	32041327	TINAGL1;TINAGL1	TSS1500;TSS1500
cg15335990	-6.11221	3.43042e-07	0.000546121	3	12859501	CAND2;CAND2	Body;Body	chr3:12856649-12856863
cg14004678	-5.15776	3.45313e-07	0.000547106	17	77001516	CANT1;CANT1;CANT1	5'UTR;5'UTR;5'UTR
cg20529645	9.61671	3.52466e-07	0.000557106	4	5886898	CRMP1;CRMP1	Body;Body	chr4:5889203-5890645
cg12494541	-5.73803	3.58119e-07	0.000559969	8	103782540
cg14542334	-6.23807	4.08387e-07	0.000613294	5	169980575	KCNIP1;KCNIP1;KCNIP1	Body;Body;Body
cg23800435	-9.24609	4.57859e-07	0.000662066	1	43751376	C1orf210;C1orf210	TSS200;TSS200
cg26728709	-5.27343	4.76553e-07	0.000683132	4	114823338	ARSJ	3'UTR
cg03159676	-7.59099	4.78122e-07	0.0006839	16	85600536
cg04796818	-6.00881	5.27384e-07	0.000738415	12	58282006
cg20286560	-5.97278	5.33466e-07	0.000745356	22	39331284
cg04917446	-10.6198	5.36463e-07	0.000747966	17	46699073	HOXB9	3'UTR	chr17:46698880-46699083
cg23238231	-7.24376	5.70043e-07	0.000781258	18	22928586	ZNF521	Body	chr18:22930018-22930904
cg12618261	-5.16666	5.70299e-07	0.000781258	16	66262774
cg13336808	-7.81091	5.75965e-07	0.000783253	3	51062847	DOCK3	Body
cg12013685	-5.544	5.74643e-07	0.000783253	15	63243220			chr15:63245237-63245530
cg26014834	-9.27378	6.56111e-07	0.000869375	9	138173879
cg00319627	-6.3962	6.76651e-07	0.000887377	10	134814687
cg26369930	-5.40874	7.23423e-07	0.000930293	16	67475396	ATP6V0D1	Body
cg06202544	-10.4761	7.29193e-07	0.000932283	22	33801400	LARGE;LARGE	Body;Body
cg20210410	-8.27863	7.33662e-07	0.000934389	2	209051361	C2orf80	Body
cg23061725	-10.2309	7.48337e-07	0.000945804	2	202126379	CASP8;CASP8;CASP8;CASP8;CASP8; "	5'UTR;Body;5'UTR;5'UTR;5'UTR;5'UTR
cg11195375	-6.43964	7.51069e-07	0.000947449	11	124622348	VSIG2	TSS1500
cg03332292	-5.66834	7.68917e-07	0.000964452	13	99436933
cg09755313	-6.97053	7.79664e-07	0.000976083	12	56532555	ESYT1;ESYT1;ESYT1;ESYT1	ExonBnd;ExonBnd;Body;Body
cg04723544	-5.26806	7.85491e-07	0.000981523	19	39167796	ACTN4	Body
cg01495742	-7.99187	8.16475e-07	0.00100882	1	234700487
cg24499605	-8.78494	8.47454e-07	0.0010336	1	3142925	PRDM16;PRDM16	Body;Body
cg04713176	-5.70891	8.58121e-07	0.00104368	12	4497426
cg01083910	-5.59062	8.72093e-07	0.00105394	2	47537713	LOC101927043;LOC101927043	Body;Body
cg00445790	-5.01817	8.73903e-07	0.00105421	14	24601909	FITM1	Body	chr14:24601498-24601700
cg02284258	-5.37696	8.90931e-07	0.00106891	16	73017982	ZFHX3;ZFHX3	5'UTR;5'UTR
cg26931213	-8.15977	9.23254e-07	0.0010865	8	23526066
cg07207669	-6.20113	9.23637e-07	0.0010865	1	155102388	EFNA1;EFNA1	Body;Body	chr1:155098434-155100451
cg20823803	-6.55015	1.00102e-06	0.0011486	8	94122207
cg07580573	-5.06519	1.00312e-06	0.0011486	1	38528751
cg05837219	-6.63288	1.0267e-06	0.0011663	2	131486496	GPR148	TSS200	chr2:131485149-131485460
cg19184897	-6.22372	1.03602e-06	0.00117487	12	58282506
cg08442823	-7.26767	1.04883e-06	0.0011815	11	45951803	PHF21A;PHF21A	3'UTR;3'UTR
cg05645538	-7.21965	1.11599e-06	0.00123177	8	56858948	LYN;LYN	Body;Body
cg11903190	-5.34299	1.12952e-06	0.00123715	22	47124019	CERK	Body
cg20622131	-5.28177	1.16973e-06	0.00126754	15	78917612	CHRNB4	Body	chr15:78912246-78913616
cg20348207	-5.04502	1.20095e-06	0.00129116	11	73075120	ARHGEF17	Body	chr11:73073118-73073733
cg09991702	-5.94231	1.47696e-06	0.00150022	6	117827588	DCBLD1	Body
cg08662964	-5.19919	1.49126e-06	0.00150551	2	54827585	SPTBN1;SPTBN1	Body;Body
cg20895669	-6.19063	1.78848e-06	0.00169072	13	113622539	MCF2L	TSS1500	chr13:113622737-113623660
cg00907043	-7.08903	1.8265e-06	0.00171337	10	5024117
cg11202727	-8.1875	1.90998e-06	0.0017716	17	46698910	HOXB9	3'UTR	chr17:46698880-46699083
cg26505718	-7.66911	2.07751e-06	0.00187448	3	111431502	PLCXD2;PLCXD2	Body;Body
cg04308001	-6.34252	2.20333e-06	0.0019482	9	131871471	CRAT;CRAT;CRAT	5'UTR;ExonBnd;Body	chr9:131872624-131873959
cg00268509	6.6582	2.21047e-06	0.00195014	6	148685438	SASH1	Body
cg22992161	-5.98645	2.27827e-06	0.00198792	2	58872456	LINC01122	Body
cg02082342	-6.66977	2.32329e-06	0.00201829	11	124622373	VSIG2	TSS1500
cg23715045	-8.55753	2.43301e-06	0.00207109	11	124621944	VSIG2	Body
cg26785346	-7.94844	2.58859e-06	0.00217556	4	186732936	SORBS2;SORBS2;SORBS2;SORBS2; "	5'UTR;5'UTR;5'UTR;1stExon;TSS1500;1stExon;TSS1500
cg06019792	-5.6224	2.73688e-06	0.00223772	9	71815029	TJP2;TJP2;TJP2;TJP2	5'UTR;Body;Body;Body
cg17969662	-5.95608	2.92801e-06	0.0023398	1	221101412
cg20217702	-5.40582	3.45998e-06	0.00258336	3	134094099	AMOTL2	TSS1500	chr3:134092257-134093741
cg09089006	-5.93804	3.52836e-06	0.00262554	10	72452474	ADAMTS14;ADAMTS14	Body;Body
cg15565575	-5.9038	3.5678e-06	0.00264876	2	58872290	LINC01122	Body
cg14350358	-5.55117	3.68576e-06	0.00269423	17	48913317	WFIKKN2	1stExon
cg01288541	-6.08625	3.71395e-06	0.00270587	1	5997077	NPHP4;NPHP4;NPHP4;NPHP4	Body;Body;5'UTR;5'UTR
cg02451831	-5.92764	3.81774e-06	0.0027393	7	26578098	KIAA0087	Body
cg15387671	-5.55576	3.88657e-06	0.00275498	1	220091399	SLC30A10;SLC30A10;RNU5F-1	Body;Body;Body
cg08546707	-6.7425	5.11248e-06	0.00325562	1	846195			chr1:844299-845883
cg04734784	-6.03798	5.31739e-06	0.00329587	17	75251087			chr17:75251958-75252180
cg17098103	-5.82879	5.52382e-06	0.00336856	1	42385160	HIVEP3;HIVEP3	TSS1500;TSS1500	chr1:42383640-42384003
cg01495995	-8.0744	5.80769e-06	0.00347135	16	86355413
cg21027124	-7.012	7.08633e-06	0.0038979	4	144831061			chr4:144833114-144833512
cg20010135	-6.57237	7.49967e-06	0.00400258	16	30996822	HSD3B7;HSD3B7;HSD3B7	5'UTR;5'UTR;5'UTR
cg22055989	-6.04363	7.70302e-06	0.00405523	4	26060275
cg15644324	-11.5806	7.85303e-06	0.00410808	1	42384647	HIVEP3;HIVEP3	TSS200;TSS200	chr1:42383640-42384003
cg08152055	-8.35206	9.03895e-06	0.00450092	3	73500979	PDZRN3;PDZRN3;PDZRN3;PDZRN3	Body;Body;Body;5'UTR
cg04018738	-12.3195	9.96546e-06	0.00475149	6	31760616	VARS	Body	chr6:31763240-31763905
cg26472326	-7.33009	1.10047e-05	0.00496788	5	143473341
cg24942416	-7.63553	1.11326e-05	0.00499827	11	124621829	VSIG2	Body
cg04956254	-6.17111	1.14699e-05	0.00506771	17	35870940	DUSP14	5'UTR	chr17:35872722-35873026
cg12436851	-8.83422	1.21109e-05	0.00522438	16	87525542	ZCCHC14	TSS200
cg11769885	-8.11722	1.37947e-05	0.00555705	1	42384491	HIVEP3;HIVEP3;HIVEP3;HIVEP3	TSS200;TSS200;Body;Body	chr1:42383640-42384003
cg23762517	-11.4922	1.43466e-05	0.00563207	1	42384310	HIVEP3;HIVEP3;HIVEP3;HIVEP3	1stExon;1stExon;5'UTR;5'UTR	chr1:42383640-42384003
cg04275362	-7.95715	1.4765e-05	0.00569507	1	167598560	RCSD1	TSS1500	chr1:167599464-167599839
cg03845688	-7.00259	1.49004e-05	0.0057173	7	71803032	CALN1;CALN1	TSS1500;Body	chr7:71800757-71802768
cg00579402	-6.52386	1.60993e-05	0.00593033	19	5838999	FUT6;FUT6;FUT6;FUT6	1stExon;5'UTR;1stExon;5'UTR
cg17757894	-8.32302	1.64241e-05	0.00594708	2	145248942	ZEB2;ZEB2	Body;Body
cg26305486	-7.38277	1.70405e-05	0.00604492	8	99033221	MATN2;MATN2	Body;Body
cg24125710	-7.10929	2.01271e-05	0.00653092	3	176414852
cg17619755	-11.1507	2.2669e-05	0.00684899	6	31760629	VARS	Body	chr6:31763240-31763905
cg08202836	-9.02873	3.11898e-05	0.00786103	3	196373751	LRRC33	5'UTR
cg24455236	-8.7836	3.30215e-05	0.00802242	17	40824361	PLEKHH3	Body	chr17:40821935-40823573
cg25327888	11.3076	3.63551e-05	0.008254	10	18689440	CACNB2;CACNB2;CACNB2;CACNB2; "	Body;Body;Body;Body;Body;TSS200;Body;Body;Body

## Sheet: Supplementary Table 2
Supplementary Table 2
Selection of annotated differentially methylated probes from Supplementary Table 1, chosen according to their relevance to ZEB2 molecular function and ZEB2-related biological processes.
The most represented functions and processes were grouped into four main categories:
	2a. Immune system	2b. Neuronal	2c. Embryo development	2d. Transcription and chromatin
Notes:
Inheritance for OMIM conditions is given as AD, autosomal dominant; AR, autosomal recessive; XL(D/R), X linked (dominant/recessive)
Annotation on mouse models was derived from IMPC (International Mouse Phenotyping Consortium)
Annotation on RNA/protein expression are derived from Human Protein Atlas or GTEx portal

## Sheet: 2a.Immune system
Supplementary Table 2a. Genes implicated in immune system development and immune processes (n = 27)
Gene name	Chromosome	Probe(s)	Probes position in gene	HGNC ID	Gene Description	OMIM gene ID	OMIM diseases (inheritance)	NCBI gene ID	UniProtKB ID	Notes	Synonyms
LCK	1	cg20239639;cg10250177	5'UTR/TSS1500/1stExon	HGNC:6524	LCK proto-oncogene, Src family tyrosine kinase	153390	?Immunodeficiency 22 (AR)	3932	P06239	Tyrosine-kinase involved in T cell receptor signal transduction; essential for T cell development and selection in the thymus	IMD22, LSK, YT16, p56lck, pp58lck
HIVEP3	1	cg11735008;cg01465596;cg23762517;cg11769885;cg15644324;cg17098103;cg08872577;cg16145216	TSS1500/TSS200/5'UTR/1stExon/Body	HGNC:13561	HIVEP zinc finger 3	606649	-	59269	Q5T1R4	C2H2-type zinc finger transcription factor acting downstream of T cell receptor and immunoglobulin receptor, in immunity and inflammation	KBP-1, KBP1, KRC, SHN3, Schnurri-3, ZAS3, ZNF40C
PTGFRN	1	cg07918777	Body	HGNC:9601	prostaglandin F2 receptor inhibitor	601204	-	5738	Q9P2B2	Plasma membrane protein, modulator of the prostaglandin receptor	CD315, CD9P-1, EWI-F, FPRP, SMAP-6
PGLYRP4	1	cg15623013	Body	HGNC:30015	peptidoglycan recognition protein 4	608198	-	57115	Q96LB8	Recognition of Gram + bacteria peptidoglycan	PGLYRPIbeta, PGRP-Ibeta, PGRPIB, SBBI67
TRAF5	1	cg27433482;cg24506320	TSS1500/5'UTR	HGNC:12035	TNF receptor associated factor 5	602356	-	7188	O00463	Positive transducer of NF-κB signaling, possibly involved in apoptosis	MGC:39780, RNF84
HS1BP3	2	cg22432387	Body	HGNC:24979	HCLS1 binding protein 3	609359	-	64342	Q53T59	Modulator of IL2, possibly involved in lymphocyte activation	ETM2, HS1-BP3
CASP8	2	cg23061725	5'UTR	HGNC:1509	caspase 8	601763	?Caspase 8 lymphadenopathy syndrome (AR); {Breast/Lung cancer, protection against} (AD)	841	Q14790	Caspase protein, involved in the apoptotic process	ALPS2B, CAP4, Casp-8, FLICE, MACH, MCH5
SH3BP5	3	cg15646529	Body/5'UTR	HGNC:10827	SH3 domain binding protein 5	605612	-	9467	O60239	Guanine exchange factor for RAB proteins, BTK inhibitor; possibly involved in B cell receptor-dependent apoptosis	SAB, SH3BP-5
CD96	3	cg25298754	Body	HGNC:16892	CD96 molecule	606037	C syndrome (AD)	10225	P40200	Membrane protein involved in adhesive interactions of activated T and NK cell	TACTILE
NRROS	3	cg08202836	5'UTR	HGNC:24613	negative regulator of reactive oxygen species	615322	Seizures, early-onset, with neurodegeneration and brain calcification (AR)	375387	Q86YC3	Activator of TGFB1 in macrophages and microglia, associated with indirect inhibition of toll like receptor-mediated NF-κB activation	LRRC33, ELLP3030, GARPL1, SENEBAC, UNQ3030
ALPK1	4	cg03814148	5'UTR	HGNC:20917	alpha kinase 1	607347	ROSAH syndrome (AD)	80216	Q96QP1	Serine-Threonine protein kinase protecting the cell from pathogen-associated metabolytes	8430410J10Rik, LAK, ROSAH
PIK3R1	5	cg19652829	Body	HGNC:8979	phosphoinositide-3-kinase regulatory subunit 1	171833	Immunodeficiency 36 (AD); SHORT syndrome (AD); ?Agammaglobulinemia 7 (AR)	5295	P27986	Binds Tyrosine kinases in response to FGFR, KIT/SCF, PDGFR signaling, and promotes glucose uptake and glycogen synthesis	AGM7, GRB1, IMD36, p85, p85-ALPHA
TCF7	5	cg03989273	Body	HGNC:11639	transcription factor 7	189908	-	6932	P36402	Transcription factor involved in T cell differentiation via positive regulation of the Wnt-beta catenin pathway	TCF-1
LYN	8	cg05645538	Body	HGNC:6735	LYN proto-oncogene, Src family tyrosine kinase	165120	Autoinflammatory disease, systemic, with vasculitis (AD)	4067	P07948	SRC-type Tyrosine-kinase, regulates immune responses, hematopoiesis, integrin signaling, responses to growth factors/cytokines/DNA damage	JTK8, p53Lyn, p56Lyn
ENTREP1	9	cg12219752	Body	HGNC:24820	family with sequence similarity 189 member A2	607710	-	9413	Q15884	Negative regulator of CXCL12/CXCR4 signaling via ubiquitination and endocytosis	FAM189A2, C9orf61, X123
USP20	9	cg08568868	5'UTR	HGNC:12619	ubiquitin specific peptidase 20	615143	-	10868	Q9Y2K6	Involved in autophagy, antiviral response and membrane biogenesis through protein rescue from ubiquitin-mediated degradation; attenuates TLR4-mediated NF-κB signaling	LSFR3A, VDU2, hVDU2
GATA3	10	cg10163955	Body	HGNC:4172	GATA binding protein 3	131320	Hypoparathyroidism, sensorineural deafness, and renal dysplasia (AD)	2625	P23771	Transcription factor promoting T cell receptor-mediated Th2 differentiation and IL33-dependent macrophage activation; involved in mesenchymal-to-epithelial transition	HDR, HDRS
BLNK	10	cg23715056	Body	HGNC:14211	B cell linker	604515	?Agammaglobulinemia 4 (AR)	29760	Q8WV28	Linker protein acting downstream of B cell receptor, important for the activation of JNK and NF-κB; involved in B cell function and development	AGM4, BASH, BLNK-S, LY57, SLP-65, SLP65, bca
TOLLIP	11	cg08918564	Body	HGNC:16476	toll interacting protein	606277	-	54472	Q9H0E2	Intracellular signaling molecule implicated in toll like receptors cascade and IL1R trafficking; links ubiquitin degradation and authophagy	IL-1RAcPIP
PTMS	12	cg16116203	Body	HGNC:9629	parathymosin	168440	-	5763	P20962	Nuclear protein; may block prothymosin alpha, a protein that confers resistance to opportunistic infections	ParaT
KHNYN	14	cg26766772	TSS1500/Body	HGNC:20166	KH and NYN domain containing	619579	-	23351	O15037	Cofactor of the zinc finger antiviral protein	KIAA0323
TRAF3	14	cg15950273	Body	HGNC:12033	TNF receptor associated factor 3	601896	{?Encephalopathy, acute, infection-induced (herpes-specific), susceptibility to, 5} (AD)	7187	Q13114	E3 ubiquitin ligase, modulates numerous pathways including NF-κB and MAPK; moderates inflammation	CAP-1, CAP1, CD40bp, CRAF1, IIAE5, LAP1, RNF118
MYO18A	17	cg11415341	Body	HGNC:31104	myosin XVIIIA	610067	-	399687	Q92614	Regulates trafficking, expression, and activation of innate immune receptors on macrophages; moderates inflammatory response; may play a role in Golgi membrane trafficking and in cell prottrusion and migration; KO mice show embryo lethality with reduced growth	MAJN, MYSPDZ, SP-R210, SPR210
SEC14L1	17	cg09232069;cg23541975	Body	HGNC:10698	SEC14 like lipid binding 1	601504	-	6397	Q92503	Possible inhibitor of the RIG-I antiviral pathway	PRELID4A, SEC14L
ZNF521	18	cg23238231	5'UTR/Body	HGNC:24605	zinc finger protein 521	610974	-	25925	Q96K83	Transcription factor (activator and repressor) involved in B cell specification; enhances BMP signaling by SMAD binding; highly expressed in CD34+ hematopoietic progenitor cells	EHZF, Evi3
SLA2	20	cg02970086	5'UTR	HGNC:17329	Src like adaptor 2	606577	-	84174	Q9H6Q3	Integrates antigen-dependent signals in B and T cells; negative regulator of T and B cell receptor	C20orf156, MARS, SLAP-2, SLAP2
ZBP1	20	cg14631960	Body	HGNC:16176	Z-DNA binding protein 1	606750	-	81030	Q9H171	Heat stress induced protein; binds viral or endogenous retrovirus-derived Z-nucleic acids in the context of infections, embryo development, or autoimmunity, and promotes apoptosis	C20orf183, DAI, DLM-1, DLM1

## Sheet: 2b.Neuronal
Supplementary Table 2b. Genes implicated in neuron development and function, including ZEB2 itself (n = 28)
Gene name	Chromosome	Probe(s)	Probes position in gene	HGNC ID	Gene Description	OMIM gene ID	OMIM diseases (inheritance)	NCBI gene ID	UniProtKB ID	Notes	Synonyms
KCNA2	1	cg15683080	5'UTR	HGNC:6220	potassium voltage-gated channel subfamily A member 2	176262	Developmental and epileptic encephalopathy 32 (AD)	3737	P16389	Kv1.2 voltage-gated potassium channel, involved in potential repolarization in the central nervous system (possibly also in cardiomyocytes)	DEE32, EIEE32, HBK5, HK4, HUKIV, KV1.2, MK2, NGK1, RBK2
EFNA1	1	cg07207669	Body	HGNC:3221	ephrin A1	191164	-	1942	P20827	Cell surface bound ligand of Eph receptors, implicated in migration, repulsion and adhesion during neuronal, vascular and epithelial development.	B61, ECKLG, EFL1, EPLG1, GMAN, LERK-1, LERK1, TNFAIP4
SLC30A10	1	cg15387671	Body	HGNC:25355	solute carrier family 30 member 10	611146	Hypermanganesemia with dystonia 1 (AR)	55532	Q6XR72	Manganese/Calcium antiporter; involved in neuronal metabolic pathways including neurotransmission	HMDPC, HMNDYT1, ZNT10, ZNT8, ZRC1, ZnT-10
SPTBN1	2	cg08662964	Body	HGNC:11275	spectrin beta, non-erythrocytic 1	182790	Developmental delay, impaired speech, and behavioral abnormalities (AD)	6711	Q01082	Brain spectrin protein, involved in central nervous system development and function	ELF, HEL102, SPTB2, betaSpII
ZEB2	2	cg16677726;cg01228014;cg19426266;cg27382459;cg17757894;cg15334909;cg18192987;cg20475373;cg20883174;cg12571570;cg25296103;cg23095192;cg15377518;cg05322294;cg00602811;cg11288218	TSS1500/TSS200/Body	HGNC:14881	zinc finger E-box binding homeobox 2	605802	Mowat-Wilson syndrome (AD)	9839	O60315	C2H2-type zinc finger transcription factor (repressor and activator) involved in epithelial-to-mesenchymal transition, neuroectodermal progenitors migration and differentiation; essential for embryo development and in particular central and enteric nervous system development development	HSPC082, SIP-1, SIP1, SMADIP1, ZFHX1B
ZEB2-AS1	2	cg05322294	Body	HGNC:37149	ZEB2 antisense RNA 1	NA	-	100303491	NA	Long non-coding RNA antisense to ZEB2 5'UTR; activates ZEB2 expression by preventing the splicing-out of an internal ribosome entry site	ZEB2-AS, ZEB2AS, ZEB2NAT
PLXNB1	3	cg01189606	TSS1500	HGNC:9103	plexin B1	601053	-	5364	O43157	Semaphorin receptor involved in the development of GABAergic inhibitory synapses	PLEXIN-B1, PLXN5, SEP
DOCK3	3	cg13336808	Body	HGNC:2989	dedicator of cytokinesis 3	603123	Neurodevelopmental disorder with impaired intellectual development, hypotonia, and ataxia (AR)	1795	Q8IZD9	Neurite and axonal growth in SNC by stimulating actin dynamics	MOCA, NEDIDHA, PBP
PTPRG	3	cg07283107	Body	HGNC:9671	protein tyrosine phosphatase receptor type G	176886	-	5793	P23470	Tyrosine-phosphatase involved in brain development; negative regulator of epithelial cell migration and neuron projection development	HPTPG, PTPG, R-PTP-GAMMA, RPTPG
NRROS	3	cg08202836	5'UTR	HGNC:24613	negative regulator of reactive oxygen species	615322	Seizures, early-onset, with neurodegeneration and brain calcification (AR)	375387	Q86YC3	Activator of TGFB1 in macrophages and microglia, associated with indirect inhibition of toll like receptor-mediated NF-κB activation	LRRC33, ELLP3030, GARPL1, SENEBAC, UNQ3030
CRMP1	4	cg20529645	Body	HGNC:2365	collapsin response mediator protein 1	602462	-	1400	Q14194	Signaling protein acting downstream class 3 semaphorins in cytoskeleton remodeling, axon guidance and cell migration	CRMP-1, DPYSL1, DRP-1, DRP1, ULIP-3
MCTP1	5	cg07489404	Body	HGNC:26183	multiple C2 and transmembrane domain containing 1	616296	-	79772	Q6DN14	Calcium-sensing protein involved in baseline neurotransmitter secretion and in the maintenance of presynaptic homeostatic plasticity	-
SNCAIP	5	cg14379700	Body	HGNC:11139	synuclein alpha interacting protein	603779	-	9627	Q9Y6H5	Inhibits ubiquitin ligase activity of SIAH1 and proteasomal degradation of target proteins; involved in dopamine metabolism; may be a protective factor in neuron degeneration	SYPH1, Sph1
DPYSL3	5	cg04185639	Body	HGNC:3015	dihydropyrimidinase like 3	601168	-	1809	Q14195	Cytosolic mediator of class 3 sempahorin signaling, promotes neurite and axonal outgrowth via cytoskeleton remodeling	CRMP-4, CRMP4, DRP-3, DRP3, LCRMP, ULIP, ULIP-1
KCNIP1	5	cg14542334	Body	HGNC:15521	potassium voltage-gated channel interacting protein 1	604660	-	30820	Q9NZI2	Kv4 voltage-gated potassium channel, may regulate neuronal excitability in response to intracellular calcium levels	KCHIP1, VABP
PHACTR1	6	cg13562751	Body	HGNC:20990	phosphatase and actin regulator 1	608723	Developmental and epileptic encephalopathy 70 (AD)	221692	Q9C0D0	Cytoskeletal protein, interacts with actin to regulate cell morphology and motility; involved in cortical neuron migration and arborization	DEE70, EIEE70, RPEL, RPEL1, dJ257A7.2
PACSIN1	6	cg12950368;cg08787832	5'UTR	HGNC:8570	protein kinase C and casein kinase substrate in neurons 1	606512	-	29993	Q9BY11	Cytoskeletal protein involved in actin remodeling, vescicle trafficking, and endosomal recycling (including synaptic vescicles in brain)	SDPI
CALN1	7	cg03845688	TSS1500/Body	HGNC:13248	calneuron 1	607176	-	83698	Q9BXU9	Negative regulator of Golgi-to-plasma trafficking; involved in neuron phisiology, possibly implicated in memory and learning processes	CABP8
PTPRD	9	cg14621763	5'UTR	HGNC:9668	protein tyrosine phosphatase receptor type D	601598	-	5789	P23468	Receptor involved in the negative regulation of signaling via JAK-STAT, induces pre- and post-synaptic neuron differentiation; also involved in glucogenesis and appeptite induction after fasting	HPTP, HPTPD, HPTPDELTA, PTPD, R-PTP-delta, RPTPDELTA
EBF3	10	cg02705068	Body	HGNC:19087	EBF transcription factor 3	607407	Hypotonia, ataxia, and delayed development syndrome (AD)	253738	Q9H4W6	Transcriptional activator, repressed by homeodomain transcription factor ARX which is implicated in brain development; defects lead to a neurodevelopmental phenotype	COE3, EBF-3, HADDS, O/E-2, OE-2
CNTN5	11	cg10667879	5'UTR	HGNC:2175	contactin 5	607219	-	53942	O94779	Neural adhesion molecule of the immunoglobulin superfamily; may play a role in the formation of axon connections in the developing nervous system. Has neurite outgrowth-promoting activity in cerebral cortical neurons but not in hippocampal neurons. Possibly also involved in auditory system neurons	HNB-2s, NB-2
HTR3A	11	cg00078348	TSS1500	HGNC:5297	5-hydroxytryptamine receptor 3A	182139	-	3359	P46098	Serotonin receptor; modulates various processes such as sleep, appetite, thermal regulation, pain	5-HT-3, 5-HT3A, 5-HT3R, 5HT3R, HTR3
CBLN3	14	cg26766772	Body	HGNC:20146	cerebellin 3 precursor	612978	-	643866	Q6UW01	Secreted protein highly expressed in brain, possibly involved in synaptic functions and collagen assembly	PRO1486
CHRNA5	15	cg19696491	TSS1500	HGNC:1959	cholinergic receptor nicotinic alpha 5 subunit	118505	{Lung cancer susceptibility 2}; {Nicotine dependence, susceptibility to}	1138	P30532	Nicotinic acetylcholine receptor (ligand-gated ion channel), involved in neurotransmission	LNCR2
CHRNB4	15	cg20622131	Body	HGNC:1964	cholinergic receptor nicotinic beta 4 subunit	118509	-	1143	P30926	Nicotinic acetylcholine receptor (ligand-gated ion channel), involved in neurotransmission	-
RGMA	15	cg17397836	Body	HGNC:30308	repulsive guidance molecule BMP co-receptor a	607362	-	56963	Q96B86	BMP coreceptor; promotes neural tube closure, inhibits neurite outgrowth and cortical neuron branching; involved in the formation of mature synapses	RGM
NRTN	19	cg19915582	Body	HGNC:8007	neurturin	602018	-	4902	Q99748	Neurotrophic factor of the TGFβ family, promotes neuron survival	NTN
GRIK1	21	cg21585414	Body	HGNC:4579	glutamate ionotropic receptor kainate type subunit 1	138245	-	2897	P39086	Synaptic glutammate receptor; also expressed in retina	EAA3, EEA3, GLR5, GLUR5, GluK1, gluR-5

## Sheet: 2c.Embryo development
Supplementary Table 2c. Genes implicated in various morphogenic processes during embryo development (n = 15)
Gene name	Chromosome	Probe(s)	Probes position in gene	HGNC ID	Gene Description	OMIM gene ID	OMIM diseases (inheritance)	NCBI gene ID	UniProtKB ID	Notes	Synonyms
RPGRIP1L	1	cg01288541	Body/5'UTR	HGNC:29168	RPGRIP1 like	610937	Joubert syndrome 7 (AR); Meckel syndrome 5 (AR); ?COACH syndrome 3 (AR)	23322	Q68CZ1	Negatively regulates signaling through TBXA2R receptor; involved in cilium signaling and establishment of cell polarity; may be implicated in developmental process including apoptosis, craniofacial development, patterning of the limbs, and formation of the left-right axis	COACH3, CORS3, FTM, JBTS7, MKS5, NPHP8, PPP1R134
EFNA1	1	cg07207669	Body	HGNC:3221	ephrin A1	191164	-	1942	P20827	Cell surface bound ligand of Eph receptors, implicated in migration, repulsion and adhesion during neuronal, vascular and epithelial development.	B61, ECKLG, EFL1, EPLG1, GMAN, LERK-1, LERK1, TNFAIP4
PBX1	1	cg21895155	Body	HGNC:8632	PBX homeobox 1	176310	Congenital anomalies of kidney and urinary tract syndrome with or without hearing loss, abnormal ears, or developmental delay (AD)	5087	P40424	TALE-type transcription factor involved in body patterning, organogenesis, hematopoiesis	CAKUHED
ZEB2	2	cg16677726;cg01228014;cg19426266;cg27382459;cg17757894;cg15334909;cg18192987;cg20475373;cg20883174;cg12571570;cg25296103;cg23095192;cg15377518;cg05322294;cg00602811;cg11288218	TSS1500/TSS200/Body	HGNC:14881	zinc finger E-box binding homeobox 2	605802	Mowat-Wilson syndrome (AD)	9839	O60315	C2H2-type zinc finger transcription factor (repressor and activator) involved in epithelial-to-mesenchymal transition, neuroectodermal progenitors migration and differentiation; essential for embryo development and in particular central and enteric nervous system development development	HSPC082, SIP-1, SIP1, SMADIP1, ZFHX1B
ZEB2-AS1	2	cg05322294	Body	HGNC:37149	ZEB2 antisense RNA 1	NA	-	100303491	NA	Long non-coding RNA antisense to ZEB2 5'UTR; activates ZEB2 expression by preventing the splicing-out of an internal ribosome entry site	ZEB2-AS, ZEB2AS, ZEB2NAT
GATA3	10	cg10163955	Body	HGNC:4172	GATA binding protein 3	131320	Hypoparathyroidism, sensorineural deafness, and renal dysplasia (AD)	2625	P23771	Transcription factor promoting T cell receptor-mediated Th2 differentiation and IL33-dependent macrophage activation; involved in mesenchymal-to-epithelial transition	HDR, HDRS
ARHGAP22	10	cg13442459	TSS1500/Body	HGNC:30320	Rho GTPase activating protein 22	610585	-	58504	Q7Z5H3	Rho-GTPase: angiogenesis (endothelial cell capillary tube); transcription reg of Endothelin?	RhoGAP2, RhoGap22
EBF3	10	cg02705068	Body	HGNC:19087	EBF transcription factor 3	607407	Hypotonia, ataxia, and delayed development syndrome (AD)	253738	Q9H4W6	Transcriptional activator, repressed by homeodomain transcription factor ARX which is implicated in brain development; defects lead to a neurodevelopmental phenotype	COE3, EBF-3, HADDS, O/E-2, OE-2
PHF21A	11	cg08442823	3'UTR	HGNC:24156	PHD finger protein 21A	608325	Intellectual developmental disorder with behavioral abnormalities and craniofacial dysmorphism with or without seizures (AD)	51317	Q96BD5	Component of the BRAF35/HDAC corepressor complex; represses neuron-specific genes in non-neuronal cells	BHC80, BM-006, IDDBCS, NEDMS
GAB2	11	cg27444020	Body	HGNC:14458	GRB2 associated binding protein 2	606203	-	9846	Q9UQC2	Main activator of PIK3 in response to IgE receptor high-affinity; involved in RANK-dependent osteoclast differentiation; highly expressed in neurons and glial cells	-
NXN	17	cg26337602	Body	HGNC:18008	nucleoredoxin	612895	Robinow syndrome 2 (AD)	64359	Q6DKJ4	Negative regulator of the Wnt pathway	NRX, RRS2, TRG-4
MLLT6	17	cg17337668	Body	HGNC:7138	MLLT6, PHD finger containing	600328	-	4302	P55198	Histone-binding chromatin remodeler, possibly associated with KMT2A; KO mice are vital but with multiorgan anomalies	AF17
HOXB9	17	cg11202727;cg04917446	3'UTR	HGNC:5120	homeobox B9	142964	-	3219	P17482	Transcription factor involved in anteroposterior axis specification; upregulated in neural tube (experiments in X laevis)	HOX-2.5, HOX2, HOX2E
CANT1	17	cg14004678	5'UTR	HGNC:19721	calcium activated nucleotidase 1	613165	Desbuquois dysplasia 1 (AR); Epiphyseal dysplasia, multiple, 7 (AR)	124583	Q8WVQ1	Calcium-dependent nucleotidase, involved in proteoglycan synthesis; KO mice show preweaning lethality with abnormal tail legth and morphology	DBQD, DBQD1, EDM7, SCAN-1, SCAN1, SHAPY
PKNOX1	21	cg23660253	5'UTR	HGNC:9022	PBX/knotted 1 homeobox 1	602100	-	5316	P55347	TALE and homeodomain type transcription factor implicated in development and organogenesis; KO mice show overall organ hypoplasia	PREP1, pkonx1c

## Sheet: 2d.Transcription and chromatin
Supplementary Table 2d. Genes which products act as transcription factors and chromatin remodelers, including ZEB2 itself (n = 21)
Gene name	Chromosome	Probe(s)	Probes position in gene	HGNC ID	Gene Description	OMIM gene ID	OMIM diseases (inheritance)	NCBI gene ID	UniProtKB ID	Notes	Synonyms
PRDM16	1	cg24499605;cg22497969	Body	HGNC:14000	PR/SET domain 16	605557	Cardiomyopathy, dilated, 1LL (AD); Left ventricular noncompaction 8 (AD)	63976	Q9HAZ2	Transcription factor with histone methyltransferase activity (H3K9me1); implicated in mitochondrial function and oxydative stress response	CMD1LL, KMT8F, LVNC8, MEL1, PFM13
AHDC1	1	cg10364249	5'UTR	HGNC:25230	AT-hook DNA binding motif containing 1	615790	Xia-Gibbs syndrome (AD)	27245	Q5TGY3	Transcription factor implicated in early epithelial morphogenesis and in patterning of the epidermis	MRD25, XIGIS
HIVEP3	1	cg11735008	5'UTR	HGNC:13561	HIVEP zinc finger 3	606649	-	59269	Q5T1R4	C2H2-type zinc finger transcription factor acting downstream of T cell receptor and immunoglobulin receptor, in immunity and inflammation	KBP-1, KBP1, KRC, SHN3, Schnurri-3, ZAS3, ZNF40C
PBX1	1	cg21895155	Body	HGNC:8632	PBX homeobox 1	176310	Congenital anomalies of kidney and urinary tract syndrome with or without hearing loss, abnormal ears, or developmental delay (AD)	5087	P40424	TALE-type transcription factor involved in body patterning, organogenesis, hematopoiesis	CAKUHED
SERTAD2	2	cg10184289	5'UTR	HGNC:30784	SERTA domain containing 2	617851	-	9792	Q14140	Coactivator/corepressor for plant homeodomain- or bromodomain-containing transcription factors at E2F-responsive promoters; involved in adipocyte lipolysis, thermogenesis and oxidative metabolism	Sei-2, TRIP-Br2, TRIPBR2
ZEB2	2	cg16677726;cg01228014;cg19426266;cg27382459;cg17757894;cg15334909;cg18192987;cg20475373;cg20883174;cg12571570;cg25296103;cg23095192;cg15377518;cg05322294;cg00602811;cg11288218	TSS1500/TSS200/Body	HGNC:14881	zinc finger E-box binding homeobox 2	605802	Mowat-Wilson syndrome (AD)	9839	O60315	C2H2-type zinc finger transcription factor (repressor and activator) involved in epithelial-to-mesenchymal transition, neuroectodermal progenitors migration and differentiation; essential for embryo development and in particular central and enteric nervous system development development	HSPC082, SIP-1, SIP1, SMADIP1, ZFHX1B
ZEB2-AS1	2	cg05322294	Body	HGNC:37149	ZEB2 antisense RNA 1	NA	-	100303491	NA	Long non-coding RNA antisense to ZEB2 5'UTR; activates ZEB2 expression by preventing the splicing-out of an internal ribosome entry site	ZEB2-AS, ZEB2AS, ZEB2NAT
ZBED2	3	cg25298754	5'UTR	HGNC:20710	zinc finger BED-type containing 2	615246	-	79413	Q9BTP6	Transcription factor with intrinsic repressor activity; probably involved in keratinocyte differentiation	-
TCF7	5	cg03989273	Body	HGNC:11639	transcription factor 7	189908	-	6932	P36402	Transcription factor involved in T cell differentiation via positive regulation of the Wnt-beta catenin pathway	TCF-1
SAP30L-AS1	5	cg17917441	Body	HGNC:26760	SAP30L antisense RNA 1 (head to head)	NA	-	386627	NA	Long non-coding RNA antisense to SAP30L; represses SAP30L (PMID 30599235), a transcriptional repressor probably acting via interaction with histone deacetylase complexes	GALNT10-AS1
MACC1	7	cg03840849	TSS1500	HGNC:30215	MET transcriptional regulator MACC1	612646	-	346389	Q6ZN28	Transcriptional activator of hepatocyte growth factor-MET signaling; promotes cell motility and proliferation	7A5, SH3BP4L
GATA3	10	cg10163955	Body	HGNC:4172	GATA binding protein 3	131320	Hypoparathyroidism, sensorineural deafness, and renal dysplasia (AD)	2625	P23771	Transcription factor promoting T cell receptor-mediated Th2 differentiation and IL33-dependent macrophage activation; involved in mesenchymal-to-epithelial transition	HDR, HDRS
EBF3	10	cg02705068	Body	HGNC:19087	EBF transcription factor 3	607407	Hypotonia, ataxia, and delayed development syndrome (AD)	253738	Q9H4W6	Transcriptional activator, repressed by homeodomain transcription factor ARX which is implicated in brain development; defects lead to a neurodevelopmental phenotype	COE3, EBF-3, HADDS, O/E-2, OE-2
PHF21A	11	cg08442823	3'UTR	HGNC:24156	PHD finger protein 21A	608325	Intellectual developmental disorder with behavioral abnormalities and craniofacial dysmorphism with or without seizures (AD)	51317	Q96BD5	Component of the BRAF35/HDAC corepressor complex; represses neuron-specific genes in non-neuronal cells	BHC80, BM-006, IDDBCS, NEDMS
RCBTB1	13	cg24870433	5'UTR	HGNC:18243	RCC1 and BTB domain containing protein 1	607867	Retinal dystrophy with or without extraocular anomalies (AR)	55213	Q8NDN9	Nuclear guanine exchange factor, possibly involved in chromatin remodeling and cell cycle regulation; expressed in eye and endocrine tissue	CLLD7, CLLL7, GLP, RDEOA
ZFHX3	16	cg02284258	5'UTR	HGNC:777	zinc finger homeobox 3	104155	Prostate cancer, somatic	463	Q15911	SMAD2-3 interacting transcriptional activator and repressor; possibly involved in myoblast differentiation and in the regulation of the circadian clock	ATBF1, ATBT, C16orf47, ZFH-3, ZNF927
MLLT6	17	cg17337668	Body	HGNC:7138	MLLT6, PHD finger containing	600328	-	4302	P55198	Histone-binding chromatin remodeler, possibly associated with KMT2A; KO mice are vital but with multiorgan anomalies	AF17
HOXB9	17	cg11202727;cg04917446	3'UTR	HGNC:5120	homeobox B9	142964	-	3219	P17482	Transcription factor involved in anteroposterior axis specification; upregulated in neural tube (experiments in X laevis)	HOX-2.5, HOX2, HOX2E
ZNF521	18	cg23238231	Body	HGNC:24605	zinc finger protein 521	610974	-	25925	Q96K83	Transcription factor (activator and repressor) involved in B cell specification; enhances BMP signaling by SMAD binding; highly expressed in CD34+ hematopoietic progenitor cells	EHZF, Evi3
ZNF334	20	cg23845310	5'UTR/Body	HGNC:15806	zinc finger protein 334	NA	-	55713	Q9HCZ1	Nuclear protein possibly involved in transcriptional regulation; highly expressed in central nervous system neurons and glia	-
PKNOX1	21	cg23660253	5'UTR	HGNC:9022	PBX/knotted 1 homeobox 1	602100	-	5316	P55347	TALE and homeodomain type transcription factor implicated in development and organogenesis; KO mice show overall organ hypoplasia	PREP1, pkonx1c

## Sheet: Supplementary Table 3
Supplementary Table 3. Genes containing multiple differentially methylated probes (DMPs) from the 296 DMPs selected for Mowat-Wilson syndrome episignature; cutoff >3
		Gene name	DMPs count
		ZEB2	16
		HIVEP3	7
		SORBS2	5
		VSIG2	5
		VARS1	4
Gene name	Chromosome	Probe(s)	Probes position in gene	HGNC ID	Gene Description	OMIM gene ID	OMIM diseases (inheritance)	NCBI gene ID	UniProtKB ID	Notes	Synonyms
ZEB2	2	cg16677726;cg01228014;cg19426266;cg27382459;cg17757894;cg15334909;cg18192987;cg20475373;cg20883174;cg12571570;cg25296103;cg23095192;cg15377518;cg05322294;cg00602811;cg11288218	TSS1500/TSS200/Body	HGNC:14881	zinc finger E-box binding homeobox 2	605802	Mowat-Wilson syndrome (AD)	9839	O60315	C2H2-type zinc finger transcription factor (repressor and activator) involved in epithelial-to-mesenchymal transition, neuroectodermal progenitors migration and differentiation; essential for embryo development and in particular central and enteric nervous system development development	HSPC082, SIP-1, SIP1, SMADIP1, ZFHX1B
HIVEP3	1	cg11735008;cg01465596;cg23762517;cg11769885;cg15644324;cg17098103;cg08872577;cg16145216	TSS1500/TSS200/5'UTR/1stExon/Body	HGNC:13561	HIVEP zinc finger 3	606649	-	59269	Q5T1R4	C2H2-type zinc finger transcription factor acting downstream of T cell receptor and immunoglobulin receptor, in immunity and inflammation	KBP-1, KBP1, KRC, SHN3, Schnurri-3, ZAS3, ZNF40C
SORBS2	4	cg04392082;cg02790305;cg26785346;cg01933073;cg04348265	TSS1500/5'UTR/1stExon	HGNC:24098	sorbin and SH3 domain containing 2	616349	-	8470	O94875	Adapter protein linking ABL kinases with the actin cytoskeleton; may be involved in pancreatic cell adhesion	ARGBP2, PRO0618
VSIG2	11	cg24942416;cg23715045;cg21929875;cg11195375;cg02082342	TSS1500/5'UTR/1stExon/Body	HGNC:17149	V-set and immunoglobulin domain containing 2	606011	-	23584	Q96IQ7	Imunoglobulin domains-containing membrane protein; may be highly expressed in gastrointestinal tract and glandular epithelium	2210413P10Rik, CTH, CTXL
VARS1	6	cg04368724;cg04018738;cg17619755;cg00202479	Body	HGNC:12651	valyl-tRNA synthetase 1	192150	Neurodevelopmental disorder with microcephaly, seizures, and cortical atrophy (AR)	7407	P26640	Cytoplasmic synthase that catalyzes the attachment of Valine to tRNA(Val)	G7A, NDMSCA, VARS, VARS2
